# Supplementary material for: USAG‐1 and Regenerative Dentistry, Therapeutic Implications and Future Directions: Review of the Literature
Source: Clin Exp Dent Res. 2026 Feb 3;12(1):e70301. doi: 10.1002/cre2.70301 (PMC12867463; doi:10.1002/cre2.70301)
Supplement: Supplementary file 1 — Table_S1_RNASeq_metrics. [file CRE2-12-e70301-s001.xlsx]

## Sheet: Metricss
Column	Meaning	Your Example
Gene	The gene being analyzed	SOSTDC1
Atlas	The dataset or tissue source	breast milk
Cell Type	The specific cell population	CD8 T cell, Treg, cDC2
LogFC	Log fold change of expression between two groups	-0.75985, -0.776984, -0.795053
Adjust p value	Statistical significance after multiple testing correction (e.g., FDR)	0e+0 (highly significant)
Percentage 1	Fraction of cells expressing the gene in Group 1	0.039 (3.9%), 0.035 (3.5%), 0.028 (2.8%)
Percentage 2	Fraction of cells expressing the gene in Group 2	0.578 (57.8%), 0.578 (57.8%), 0.579 (57.9%)
Group 1 / Group 2	The two conditions being compared	Not specified in your output
Type	Type of analysis	Cell Type DEG (differentially expressed gene)

## Sheet: raw data
Gene	Atlas	Cell Type	LogFC	Adjust p value	Percentage 1	Percentage 2	Group 1	Group 2	Type
SOSTDC1	breast	Lactocyte	1.22662	0	0.541	0.017	-	-	Cell Type DEG
SOSTDC1	eye	Retinal pigment epithelial cell	1.83577	0	0.562	0.028	-	-	Cell Type DEG
SOSTDC1	gingiva	KRT14 basal cell	1.02441	0	0.109	0.009	-	-	Cell Type DEG
SOSTDC1	lung	Aerocyte	3.59231	0	0.627	0.028	-	-	Cell Type DEG
SOSTDC1	stomach	GKN1/2+ surface mucous cell	1.29344	0	0.249	0.019	-	-	Cell Type DEG
SOSTDC1	fibroblast	CXCL5+ADAM12+ fibroblast	0.857169	0	0.25	0.002	intestine	other tissues	Phenotype-related DEG
SOSTDC1	breast milk	B cell	-0.813336	2.99806e-16	0	0.577	-	-	Cell Type DEG
SOSTDC1	breast milk	Basophil	-0.812989	4.58214e-05	0	0.577	-	-	Cell Type DEG
SOSTDC1	breast milk	CD4 T cell	-0.785217	0	0.028	0.579	-	-	Cell Type DEG
SOSTDC1	breast milk	CD8 T cell	-0.75985	0	0.039	0.578	-	-	Cell Type DEG
SOSTDC1	breast milk	cDC2	-0.795053	0	0.028	0.579	-	-	Cell Type DEG
SOSTDC1	breast milk	Macrophage	-0.826991	0	0.02	0.596	-	-	Cell Type DEG
SOSTDC1	breast milk	MAIT cell	-0.800315	5.6e-45	0.015	0.577	-	-	Cell Type DEG
SOSTDC1	breast milk	Mammary basal cell	-0.802423	0	0.049	0.586	-	-	Cell Type DEG
SOSTDC1	breast milk	Mammary luminal cell	-0.797503	0	0.01	0.583	-	-	Cell Type DEG
SOSTDC1	breast milk	Mammary luminal progenitor	-0.750439	0	0.042	0.578	-	-	Cell Type DEG
SOSTDC1	breast milk	Metallothionein- lactocyte	0.669726	0	0.679	0.346	-	-	Cell Type DEG
SOSTDC1	breast milk	Monocyte	-0.803077	0	0.037	0.585	-	-	Cell Type DEG
SOSTDC1	breast milk	mregDC	-0.771766	2.12391e-28	0.086	0.577	-	-	Cell Type DEG
SOSTDC1	breast milk	Neutrophil	-0.804165	0	0.007	0.58	-	-	Cell Type DEG
SOSTDC1	breast milk	NK cell	-0.813352	1.80256e-16	0	0.577	-	-	Cell Type DEG
SOSTDC1	breast milk	pDC	-0.80156	5.61153e-21	0.022	0.577	-	-	Cell Type DEG
SOSTDC1	breast milk	Treg	-0.776984	0	0.035	0.578	-	-	Cell Type DEG
SOSTDC1	intestine	Myofibroblast	1.00615	0	0.427	0.003	-	-	Cell Type DEG
