# Supplementary material for: USAG‐1 and Regenerative Dentistry, Therapeutic Implications and Future Directions: Review of the Literature
Source: Clin Exp Dent Res. 2026 Feb 3;12(1):e70301. doi: 10.1002/cre2.70301 (PMC12867463; doi:10.1002/cre2.70301)
Supplement: Supplementary file 2 — Table_S2. [file CRE2-12-e70301-s002.xlsx]

## Sheet: Sheet1
#node1	node2	node1_string_id	node2_string_id	neighborhood_on_chromosome	gene_fusion	phylogenetic_cooccurrence	homology	coexpression	experimentally_determined_interaction	database_annotated	automated_textmining	combined_score
BMP2	BMP4	9606.ENSP00000368104	9606.ENSP00000245451	0	0	0.055	0.96	0.072	0	0.9	0.708	0.97
BMP2	LRP6	9606.ENSP00000368104	9606.ENSP00000261349	0	0	0	0	0.047	0	0	0.459	0.463
BMP2	LRP5	9606.ENSP00000368104	9606.ENSP00000294304	0	0	0	0	0.042	0	0	0.563	0.564
BMP2	SHH	9606.ENSP00000368104	9606.ENSP00000297261	0	0	0	0	0	0.106	0	0.82	0.832
BMP2	SOSTDC1	9606.ENSP00000368104	9606.ENSP00000304930	0	0	0	0	0.074	0.292	0	0.507	0.648
BMP2	BMP7	9606.ENSP00000368104	9606.ENSP00000379204	0	0	0	0.788	0.082	0.268	0.4	0.975	0.988
BMP4	DKK 4.00	9606.ENSP00000245451	9606.ENSP00000220812	0	0	0	0	0.104	0.045	0	0.373	0.417
BMP4	WNT6	9606.ENSP00000245451	9606.ENSP00000233948	0	0	0	0	0.042	0.097	0	0.452	0.485
BMP4	LRP6	9606.ENSP00000245451	9606.ENSP00000261349	0	0	0	0	0.059	0	0	0.467	0.477
BMP4	LRP5	9606.ENSP00000245451	9606.ENSP00000294304	0	0	0	0	0.081	0	0	0.508	0.529
BMP4	SOSTDC1	9606.ENSP00000245451	9606.ENSP00000304930	0	0	0	0	0.055	0.51	0	0.518	0.757
BMP4	SHH	9606.ENSP00000245451	9606.ENSP00000297261	0	0	0	0	0.042	0.106	0	0.916	0.922
BMP4	BMP7	9606.ENSP00000245451	9606.ENSP00000379204	0	0	0	0.777	0.087	0.268	0.4	0.952	0.978
BMP7	SHH	9606.ENSP00000379204	9606.ENSP00000297261	0	0	0	0	0.055	0.086	0	0.762	0.777
BMP7	SOSTDC1	9606.ENSP00000379204	9606.ENSP00000304930	0	0	0	0	0.067	0.292	0	0.59	0.705
DKK 4.00	SHH	9606.ENSP00000220812	9606.ENSP00000297261	0	0	0	0	0.049	0	0	0.397	0.402
DKK 4.00	EDA	9606.ENSP00000220812	9606.ENSP00000363680	0	0	0	0	0	0	0	0.523	0.523
DKK 4.00	FOXI1	9606.ENSP00000220812	9606.ENSP00000304286	0	0	0	0	0.042	0.045	0	0.556	0.559
DKK 4.00	SOSTDC1	9606.ENSP00000220812	9606.ENSP00000304930	0	0	0	0	0	0	0	0.687	0.687
DKK 4.00	WNT6	9606.ENSP00000220812	9606.ENSP00000233948	0	0	0	0	0	0.045	0.65	0.86	0.949
DKK 4.00	LRP5	9606.ENSP00000220812	9606.ENSP00000294304	0	0	0	0	0	0.393	0.9	0.996	0.999
DKK 4.00	LRP6	9606.ENSP00000220812	9606.ENSP00000261349	0	0	0	0	0	0.133	0.9	0.994	0.999
EDA	FOXI1	9606.ENSP00000363680	9606.ENSP00000304286	0	0	0	0	0.048	0	0	0.49	0.493
EDA	SOSTDC1	9606.ENSP00000363680	9606.ENSP00000304930	0	0	0	0	0.042	0	0	0.591	0.591
FOXI1	SOSTDC1	9606.ENSP00000304286	9606.ENSP00000304930	0	0	0	0	0.053	0	0	0.584	0.589
LRP5	WNT6	9606.ENSP00000294304	9606.ENSP00000233948	0	0	0	0	0.044	0.095	0.65	0.814	0.936
LRP5	LRP6	9606.ENSP00000294304	9606.ENSP00000261349	0	0	0.053	0.974	0.081	0.354	0.9	0.986	0.999
LRP5	SHH	9606.ENSP00000294304	9606.ENSP00000297261	0	0	0	0	0.042	0	0	0.448	0.449
LRP5	SOSTDC1	9606.ENSP00000294304	9606.ENSP00000304930	0	0	0	0	0	0	0	0.88	0.88
LRP6	WNT6	9606.ENSP00000261349	9606.ENSP00000233948	0	0	0	0	0	0.095	0.65	0.705	0.898
LRP6	SHH	9606.ENSP00000261349	9606.ENSP00000297261	0	0	0	0	0	0	0	0.416	0.416
LRP6	SOSTDC1	9606.ENSP00000261349	9606.ENSP00000304930	0	0	0	0	0.044	0	0	0.576	0.577
SHH	WNT6	9606.ENSP00000297261	9606.ENSP00000233948	0	0	0	0	0.062	0.103	0	0.456	0.503
SHH	SOSTDC1	9606.ENSP00000297261	9606.ENSP00000304930	0	0	0	0	0	0	0	0.56	0.56
SOSTDC1	WNT6	9606.ENSP00000304930	9606.ENSP00000233948	0	0	0	0	0	0	0	0.554	0.554
